# Supplementary material for: Molecular docking to homology models of human and Trypanosoma brucei ERK8 that identified ortholog-specific inhibitors
Source: PLoS Negl Trop Dis. 2025 Sep 12;19(9):e0013487. doi: 10.1371/journal.pntd.0013487 (PMC12445744; doi:10.1371/journal.pntd.0013487)
Supplement: S1 Raw Data — (XLSX) [file pntd.0013487.s025.xlsx]

## Sheet: Kinase_glo_080924_IFPS (2)
##BLOCKS= 1
Plate:	Plate1	1.3	PlateFormat	Endpoint	Luminescence	Raw	FALSE	1						1	0	1	24	384						1				1	16
	Temperature(¡C)	1	2	3	4	5	6	7	8	9	10	11	12	13	14	15	16	17	18	19	20	21	22	23	24
	23.4	988.186	1334.05	1307.1	619.862	786.057	752.369	11631.4	11334.9	11251.8	4505.23	4303.1	4100.97	19715.5	19196.1	19703.2	19789.8	19980.7	19481.5	19808.3	19442.1	19894.1	19548.1	21185.4	21443.6
		3723.67	3768.58	3368.82	2212.19	2209.94	2311.01	7644.97	7582.08	6252.52	1122.94	1073.53	1107.22	16242.2	17136.1	14690.3	13901.1	13588.9	13357.6	13814.9	12641.6	13534.9	19880.5	19849.1	15795.3
		4750.03	4873.56	4527.69	2223.42	1980.86	1909	8628.66	8372.63	7168.84	736.648	693.976	673.763	11504.5	12982.8	12069.3	3642.09	3777.07	3651.3	5547.32	5693.3	4916.23	10771.2	11665.1	9012.71
		4702.87	5131.83	4550.15	1318.33	1147.64	1078.02	7171.09	7216.01	6266	579.437	552.486	756.861	10574.2	11234.5	10315.9	2180.42	2133.34	2264.78	3817.99	4080.76	3636.08	1302.61	956.744	1116.2
		4799.44	4835.38	4925.21	1019.63	976.957	1073.53	7079.01	7018.37	6005.48	947.761	727.664	806.27	7209.85	6169.43	7796.61	2637.83	2496.34	2622.11	3400.26	3463.14	3305.93	981.449	954.498	819.745
		4606.3	4691.64	4170.6	992.678	972.465	952.252	5547.32	5378.88	4772.49	471.634	512.06	359.34	4774.74	5053.23	4529.94	2030.86	2806.27	2958.99	3247.54	3584.42	3180.16	660.288	590.666	547.994
		4819.65	4756.77	4179.58	1109.46	1118.45	925.302	4963.39	5212.68	4696.13	839.958	756.861	772.582	4143.65	4112.2	3658.53	2143.15	2092.68	2029.79	3130.75	3411.49	2899.43	458.159	390.783	375.062
		4929.7	5104.88	5152.04	1071.28	918.564	956.744	4395.18	4579.35	4118.94	756.861	669.272	696.222	3770.83	3829.22	3330.64	1033.1	1001.66	918.564	1396.94	1477.79	1381.21	788.303	923.056	783.811
		5033.01	5464.22	4680.41	2715.27	2728.74	2394.11	3844.94	3813.5	3640.57	1859.59	2054.98	1825.9	3541.75	3582.18	3076.85	2863.49	2847.77	2549.07	3800.03	4341.28	3728.16	1471.05	1414.9	1313.84
		8152.54	8624.17	8159.27	2540.09	2589.5	2726.5	7361.99	7629.25	7609.03	1628.26	1569.87	1599.07	4208.09	4160.57	4168.49	2191.98	2203.21	2095.4	3014.46	3905.36	3522.15	1576.61	1556.39	1363.25
		19487.5	20331.9	20390.3	19730	20044.5	19727.8	20161.2	20293.8	19501	19141.6	19130.4	19085.5	19195.5	19460.5	19410.2	18481.3	18553.2	18274.7	19004.6	19471.8	18961.9	17515.6	18476.8	17614.4
		IdaHsERK8	IdaHsERK8	IdaHsERK8	IdaTbERK8	IdaTbERK8	IdaTbERK8	Flud HsERK8	Flud HsERK8	Flud HsERK8	Flud TbERK8	Flud TbERK8	Flud TbERK8	Pred HsERK8	Pred HsERK8	Pred HsERK8	Pred TbERK8	Pred TbERK8	Pred TbERK8	Sil HsERK8	Sil HsERK8	Sil HsERK8	Sil TbERK8	Sil TbERK8	Sil TbERK8
	[mM]	1	2	3	4	5	6	7	8	9	10	11	12	13	14	15	16	17	18	19	20	21	22	23	24
	10	988.186	1334.05	1307.1	619.862	786.057	752.369	11631.4	11334.9	11251.8	4505.23	4303.1	4100.97	19715.5	19196.1	19703.2	19789.8	19980.7	19481.5	19808.3	19442.1	19894.1	19548.1	21185.4	21443.6	1
	2.5	3723.67	3768.58	3368.82	2212.19	2209.94	2311.01	7644.97	7582.08	6252.52	1122.94	1073.53	1107.22	16242.2	17136.1	14690.3	13901.1	13588.9	13357.6	13814.9	12641.6	13534.9	19880.5	19849.1	15795.3	2
	0.625	4750.03	4873.56	4527.69	2223.42	1980.86	1909	8628.66	8372.63	7168.84	736.648	693.976	673.763	11504.5	12982.8	12069.3	3642.09	3777.07	3651.3	5547.32	5693.3	4916.23	10771.2	11665.1	9012.71	3
	0.15625	4702.87	5131.83	4550.15	1318.33	1147.64	1078.02	7171.09	7216.01	6266	579.437	552.486	756.861	10574.2	11234.5	10315.9	2180.42	2133.34	2264.78	3817.99	4080.76	3636.08	1302.61	956.744	1116.2	4
	0.0390625	4799.44	4835.38	4925.21	1019.63	976.957	1073.53	7079.01	7018.37	6005.48	947.761	727.664	806.27	7209.85	6169.43	7796.61	2637.83	2496.34	2622.11	3400.26	3463.14	3305.93	981.449	954.498	819.745	5
	0.00976562	4606.3	4691.64	4170.6	992.678	972.465	952.252	5547.32	5378.88	4772.49	471.634	512.06	359.34	4774.74	5053.23	4529.94	2030.86	2806.27	2958.99	3247.54	3584.42	3180.16	660.288	590.666	547.994	6
	0.00244141	4819.65	4756.77	4179.58	1109.46	1118.45	925.302	4963.39	5212.68	4696.13	839.958	756.861	772.582	4143.65	4112.2	3658.53	2143.15	2092.68	2029.79	3130.75	3411.49	2899.43	458.159	390.783	375.062	7
	0.000610352	4929.7	5104.88	5152.04	1071.28	918.564	956.744	4395.18	4579.35	4118.94	756.861	669.272	696.222	3770.83	3829.22	3330.64	1033.1	1001.66	918.564	1396.94	1477.79	1381.21	788.303	923.056	783.811	8
	0.000152588	5033.01	5464.22	4680.41	2715.27	2728.74	2394.11	3844.94	3813.5	3640.57	1859.59	2054.98	1825.9	3541.75	3582.18	3076.85	2863.49	2847.77	2549.07	3800.03	4341.28	3728.16	1471.05	1414.9	1313.84	9
	0 inh	8152.54	8624.17	8159.27	2540.09	2589.5	2726.5	7361.99	7629.25	7609.03	1628.26	1569.87	1599.07	4208.09	4160.57	4168.49	2191.98	2203.21	2095.4	3014.46	3905.36	3522.15	1576.61	1556.39	1363.25	10
	0% Act	19487.5	20331.9	20390.3	19730	20044.5	19727.8	20161.2	20293.8	19501	19141.6	19130.4	19085.5	19195.5	19460.5	19410.2	18481.3	18553.2	18274.7	19004.6	19471.8	18961.9	17515.6	18476.8	17614.4	11

## Sheet: Kinase_glo 08142024 (2)
##BLOCKS= 1
Plate:	Plate1	1.3	PlateFormat	Endpoint	Luminescence	Raw	FALSE	1						1	0	1	11	384						1
	Temperature(¡C)	1	2	3	4	5	6	7	8	9	10	11	12	13	14	15	16	17	18	19	20	21	22	23	24
														40177.6	40048.6	40177.6	38026	38805.9	42117.7	37233.5	36922.8	36986.2	37851.6	37726.9	37092.9
														30745	32114.6	32366.1	2855.33	2339.64	2348.09	29728.4	30364.6	22572.1	34732.1	34810.3	30135.3
														1502.69	1635.85	1447.74	1265.98	1276.55	1342.07	8487.8	8306.04	6687.1	32595.4	32278.4	37446.9
														849.625	830.604	743.951	1037.73	1041.95	1113.81	6655.4	6579.31	5562.72	27241.9	27273.6	25587
														526.26	661.524	672.092	667.865	653.07	765.085	6515.91	6714.58	5167.5	13839.2	14168.9	11317.8
														820.036	841.171	775.653	437.494	490.331	469.196	7046.4	7135.16	5429.57	11620	11670.7	9100.71
														701.681	748.177	629.822	716.475	665.751	646.73	7264.08	7348.62	5611.33	11998.3	11782.7	9967.25
														718.589	748.177	712.248	699.567	777.766	826.377	5721.23	5653.6	3903.63	11527	11503.8	9669.24
														642.503	676.319	570.644	851.739	832.717	648.843	6784.32	6634.26	5826.91	11527	11136	8980.24
														560.076	640.389	589.665	659.411	784.107	583.325	6951.29	7141.5	6063.62	11419.2	11647.5	8918.95
														33722.9	33076.2	32860.6	34705.7	34536.6	33847.6	29223.3	28506.8	27612.8	37212.3	38577.6	37356
													[mM]	Sil TbERK8	Sil TbERK8	Sil TbERK8	Pred TbERK8	Pred TbERK8	Pred TbERK8	Sil HsERK8	Sil HsERK8	Sil HsERK8	PredHsERK8	PredHsERK8	PredHsERK8
													10	40177.6	40048.6	40177.6	38026	38805.9	42117.7	37233.5	36922.8	36986.2	37851.6	37726.9	37092.9	1
													2.5	30745	32114.6	32366.1	2855.33	2339.64	2348.09	29728.4	30364.6	22572.1	34732.1	34810.3	30135.3	2
													0.625	1502.69	1635.85	1447.74	1265.98	1276.55	1342.07	8487.8	8306.04	6687.1	32595.4	32278.4	37446.9	3
													0.15625	849.625	830.604	743.951	1037.73	1041.95	1113.81	6655.4	6579.31	5562.72	27241.9	27273.6	25587	4
													0.0390625	526.26	661.524	672.092	667.865	653.07	765.085	6515.91	6714.58	5167.5	13839.2	14168.9	11317.8	5
													0.00976562	820.036	841.171	775.653	437.494	490.331	469.196	7046.4	7135.16	5429.57	11620	11670.7	9100.71	6
													0.00244141	701.681	748.177	629.822	716.475	665.751	646.73	7264.08	7348.62	5611.33	11998.3	11782.7	9967.25	7
													0.000610352	718.589	748.177	712.248	699.567	777.766	826.377	5721.23	5653.6	3903.63	11527	11503.8	9669.24	8
													0.000152588	642.503	676.319	570.644	851.739	832.717	648.843	6784.32	6634.26	5826.91	11527	11136	8980.24	9
													0 inh	560.076	640.389	589.665	659.411	784.107	583.325	6951.29	7141.5	6063.62	11419.2	11647.5	8918.95	10
													0% Act	33722.9	33076.2	32860.6	34705.7	34536.6	33847.6	29223.3	28506.8	27612.8	37212.3	38577.6	37356	11
~End
Original Filename: Kinase_glo 08142024 Date Last Saved: 8/14/2024 7:42:18 PM

## Sheet: ADP_ATP_glo081724 (3)
##BLOCKS= 1
Plate:	Plate1				Pred HsERK8	Pred HsERK8	Pred HsERK8	Sil HsERK8	Sil HsERK8	Sil HsERK8	Pred TbERK8	Pred TbERK8	Pred TbERK8	Sil TbERK8	Sil TbERK8	Sil TbERK8
	Temperature(¡C)			[mM]	1	0	1	24	384						1
	26.2				13	14	15	16	17	18	19	20	21	22	23	24
				10	12580.6	13211.7	13399.4	18796.3	18852.8	18760.1	8624.56	8500.16	8653.97	17380.3	17721.9	17968.4	1
				2.5	11083.2	11176	9323.49	11748.2	11610.3	8563.49	870.825	791.659	658.208	9775.86	9642.41	4501.15	2
				0.625	8751.23	9074.68	6998.27	3474.25	3356.64	2585.33	545.114	495.353	366.425	653.684	678.565	508.924	3
				0.15625	6885.18	7183.74	7394.1	3281.99	3150.8	2531.05	300.831	334.759	251.069	341.544	352.854	287.259	4
				0.0390625	4824.6	4808.77	4191.27	3397.35	3566.99	3141.76	199.046	165.118	117.618	210.355	205.831	187.736	5
				0.00976562	3641.63	3797.7	3386.04	2892.95	2795.69	2354.62	271.426	255.593	147.022	235.236	187.736	135.713	6
				0.00244141	3720.8	3505.92	3191.52	3469.73	3284.26	2883.9	214.879	151.546	108.57	246.545	205.831	226.188	7
				0.000610352	2825.09	2949.5	2422.48	3277.47	3338.54	3085.21	185.475	126.666	99.523	122.142	174.165	104.047	8
				0.000152588	2318.43	2379.5	1359.39	2773.07	2877.12	2182.72	183.213	151.546	115.356	192.26	196.784	144.761	9
				0 inh	2906.52	3033.19	2424.74	2944.97	2861.28	2196.29	208.093	194.522	156.07	194.522	192.26	162.856	10
				0% Act	15731.4	16129.5	16737.9	16697.2	16688.2	16344.4	16681.4	17188.1	16272	16235.8	17301.2	17375.8	11

## Sheet: Kinase-Glo802124_Sil_Pred1 (2)
##BLOCKS= 1
Plate:	Plate1	1.3	PlateFormat	Endpoint	Luminescence	Raw	FALSE	1						1	0	1	16	384						1				1	14
	Temperature(¡C)	1	2	3	4	5	6	7	8	9	10	11	12	13	14	15	16	17	18	19	20	21	22	23	24
	24.8	95077.7	94021	92790.1	2580.94	138550	138736	130936	2383.82	41361.5	43495.5	43241.1	1210.25	43960.8	44712.6	44414.7	905.392
		91875.5	94802.6	96700.5	2613.03	120905	121070	122162	2156.9	31858.4	33536.2	32552.9	1134.61	44343.6	45716.6	43953.9	900.808
		97571.5	101844	101823	2558.02	112780	119367	115572	1973.53	32447.4	35952.1	35828.3	1123.14	51194.8	52235.4	51680.7	1077.3
		96870.1	94163.1	94380.9	2519.05	114996	120390	121203	2147.73	43786.6	44925.8	48645.9	1258.38	49017.3	54222.7	54701.7	1097.93
		100125	101023	101243	2564.9	108782	106859	106809	1994.15	30029.2	32598.7	32204.5	1056.67	50695.1	50667.6	49805.8	962.696
		97908.4	96150.4	96258.1	2441.12	105846	111118	110378	2046.87	34760.2	36412.8	34705.2	1104.81	43841.6	45072.5	44815.8	898.516
		87353.2	86988.7	86809.9	2278.38	100407	106564	102910	1964.36	40167.3	42010.2	38672.9	1008.54	36007.1	35961.3	35122.3	747.235
		83009.6	86447.8	85744.1	2030.83	101340	113653	110167	1767.23	38514.7	38572	37393.9	1008.54	40806.8	43761.4	41957.5	907.684
		419.46	545.528	479.056	366.741	602.831	669.303	554.696	286.517	311.73	300.269	259.011	176.494	293.393	302.561	210.876	77.933
		130.652	162.741	130.652	194.831	181.078	167.326	210.876	139.82	139.82	139.82	112.314	91.685	82.517	89.393	112.314	64.18
		Sil HsERK8	Sil HsERK8	Sil HsERK8		Pred HsERK8	Pred HsERK8	Pred HsERK8		Sil TbERK8	Sil TbERK8	Sil TbERK8		Pred TbERK8	Pred TbERK8	Pred TbERK8		17	18	19	20	21	22	23	24
	0.625	95077.7	94021	92790.1	2580.94	138550	138736	130936	2383.82	41361.5	43495.5	43241.1	1210.25	43960.8	44712.6	44414.7	905.392	1
	0.3125	91875.5	94802.6	96700.5	2613.03	120905	121070	122162	2156.9	31858.4	33536.2	32552.9	1134.61	44343.6	45716.6	43953.9	900.808	2
	0.15625	97571.5	101844	101823	2558.02	112780	119367	115572	1973.53	32447.4	35952.1	35828.3	1123.14	51194.8	52235.4	51680.7	1077.3	3
	0.078125	96870.1	94163.1	94380.9	2519.05	114996	120390	121203	2147.73	43786.6	44925.8	48645.9	1258.38	49017.3	54222.7	54701.7	1097.93	4
	0.0390625	100125	101023	101243	2564.9	108782	106859	106809	1994.15	30029.2	32598.7	32204.5	1056.67	50695.1	50667.6	49805.8	962.696	5
	0.0195312	97908.4	96150.4	96258.1	2441.12	105846	111118	110378	2046.87	34760.2	36412.8	34705.2	1104.81	43841.6	45072.5	44815.8	898.516	6
	0.00976562	87353.2	86988.7	86809.9	2278.38	100407	106564	102910	1964.36	40167.3	42010.2	38672.9	1008.54	36007.1	35961.3	35122.3	747.235	7
	0 inh	83009.6	86447.8	85744.1	2030.83	101340	113653	110167	1767.23	38514.7	38572	37393.9	1008.54	40806.8	43761.4	41957.5	907.684	8
~End
Original Filename: Kinase-Glo802124_Sil_Pred; Date Last Saved: 8/21/2024 9:38:26 AM

## Sheet: Kinase-Glo_082124_Sil_Pred2 (2)
##BLOCKS= 1
Plate:	Plate1	1.3	PlateFormat	Endpoint	Luminescence	Raw	FALSE	1						1	0	1	16	384						1				1	14
	Temperature(¡C)	1	2	3	4	5	6	7	8	9	10	11	12	13	14	15	16	17	18	19	20	21	22	23	24
	26	85048.1	84027.1	84180.6	2453.67	122997	124612	121493	2193.19	37112	39789	39512.2	1211.72	40144.8	41517	41924	946.582
		83203.8	85106.3	85450.5	2272.26	107913	110173	110911	2032.71	29706.8	31355.8	30890.7	1107.06	41235.6	41775.2	41631	986.119
		87601.8	91464.9	91334.7	2465.3	101289	108375	104275	2074.57	29879	33446.7	32672.2	1158.22	47366.3	47915.2	47922.2	1158.22
		86171.5	85045.8	85399.3	2432.74	101568	107854	109541	1960.61	39158.7	41749.6	45619.7	1344.29	44868.4	49845.5	51285.2	1107.06
		89720.6	90218.3	91030	2269.93	97258.4	97956.1	97225.8	1904.79	28304.4	29974.3	30192.9	1041.94	46810.4	47329.1	47238.4	1002.4
		87627.4	86394.8	87122.7	2330.41	95809.4	101447	100168	1948.98	32386.1	33904.8	32825.7	1032.63	39947.1	42452	42749.7	981.468
		79598.9	79331.5	78826.8	2209.47	90625.3	98037.5	95030.3	1942	37219	38747.1	37019	1109.38	32848.9	34114.2	33997.9	827.968
		76303.3	79310.5	78577.9	1793.16	92432.4	105150	101591	1814.09	36037.6	36084.1	35288.7	976.816	38481.9	41114.7	39923.9	890.764
		Sil HsERK8	Sil HsERK8	Sil HsERK8		Pred HsERK8	Pred HsERK8	Pred HsERK8		Sil TbERK8	Sil TbERK8	Sil TbERK8		Pred TbERK8	Pred TbERK8	Pred TbERK8	16	17	18	19	20	21	22	23	24
	0.625	85048.1	84027.1	84180.6	2453.67	122997	124612	121493	2193.19	37112	39789	39512.2	1211.72	40144.8	41517	41924	946.582	1
	0.3125	83203.8	85106.3	85450.5	2272.26	107913	110173	110911	2032.71	29706.8	31355.8	30890.7	1107.06	41235.6	41775.2	41631	986.119	2
	0.15625	87601.8	91464.9	91334.7	2465.3	101289	108375	104275	2074.57	29879	33446.7	32672.2	1158.22	47366.3	47915.2	47922.2	1158.22	3
	0.078125	86171.5	85045.8	85399.3	2432.74	101568	107854	109541	1960.61	39158.7	41749.6	45619.7	1344.29	44868.4	49845.5	51285.2	1107.06	4
	0.0390625	89720.6	90218.3	91030	2269.93	97258.4	97956.1	97225.8	1904.79	28304.4	29974.3	30192.9	1041.94	46810.4	47329.1	47238.4	1002.4	5
	0.0195312	87627.4	86394.8	87122.7	2330.41	95809.4	101447	100168	1948.98	32386.1	33904.8	32825.7	1032.63	39947.1	42452	42749.7	981.468	6
	0.00976562	79598.9	79331.5	78826.8	2209.47	90625.3	98037.5	95030.3	1942	37219	38747.1	37019	1109.38	32848.9	34114.2	33997.9	827.968	7
	0 inh	76303.3	79310.5	78577.9	1793.16	92432.4	105150	101591	1814.09	36037.6	36084.1	35288.7	976.816	38481.9	41114.7	39923.9	890.764	8
		~End
		Original Filename: Kinase-Glo802124_Sil_Pred2; Date Last Saved: 8/21/2024 1:01:48 PM

## Sheet: Kinase-Glo802124_Sil_Pred3 (2)
##BLOCKS= 1
Plate:	Plate1	1.3	PlateFormat	Endpoint	Luminescence	Raw	FALSE	1						1	0	1	16	384						1				1	14
	Temperature(¡C)	1	2	3	4	5	6	7	8	9	10	11	12	13	14	15	16	17	18	19	20	21	22	23	24
	26.7	81408.6	81148.6	80450.5	2244.3	118041	120665	116088	1923.35	36091.6	38406.1	37640.1	1185.4	39298.7	39928.9	40873
		80438.8	81286.8	83022.8	2227.9	103442	105117	104861	1944.44	27939	30286.4	29686.6	1000.33	39235.4	40486.4	39917.2
		84571.3	87872.1	86433.7	2223.22	97978.5	103671	102378	1953.81	29028.3	32258.9	32301.1	1075.3	45380.3	46230.7	46420.5
		83688.1	81764.7	82605.8	2218.53	98578.2	105295	104564	1946.78	38799.7	40144.4	45260.9	1190.09	44202	48636.7	49203.6
		86810.9	87656.6	88003.3	2352.07	94347.3	94052.1	92142.9	1904.61	27320.5	29281.3	28655.8	969.875	46486.1	45877	46038.6
		84913.3	83327.3	84201.1	2248.99	91367.4	97331.9	97175	1977.23	31279.7	32797.7	32247.2	794.173	38593.5	41076.8	40952.6
		76824	76849.7	75718.2	2148.25	88068.9	93660.9	91592.3	1874.16	36049.4	37274.6	36862.3	911.308	32992.2	33121	33174.9
		74354.8	76308.6	75263.7	1759.36	88771.7	101026	97690.4	1740.62	34875.7	35077.2	34238.5	887.881	36874	39612.6	38834.8
		Sil HsERK8	Sil HsERK8	Sil HsERK8		Pred HsERK8	Pred HsERK8	Pred HsERK8		Sil TbERK8	Sil TbERK8	Sil TbERK8		Pred TbERK8	Pred TbERK8	Pred TbERK8
	mM	1	2	3	4	5	6	7	8	9	10	11	12	13	14	15	16	17	18	19	20	21	22	23	24
	0.625	81408.6	81148.6	80450.5	2244.3	118041	120665	116088	1923.35	36091.6	38406.1	37640.1	1185.4	39298.7	39928.9	40873	1
	0.3125	80438.8	81286.8	83022.8	2227.9	103442	105117	104861	1944.44	27939	30286.4	29686.6	1000.33	39235.4	40486.4	39917.2	2
	0.15625	84571.3	87872.1	86433.7	2223.22	97978.5	103671	102378	1953.81	29028.3	32258.9	32301.1	1075.3	45380.3	46230.7	46420.5	3
	0.078125	83688.1	81764.7	82605.8	2218.53	98578.2	105295	104564	1946.78	38799.7	40144.4	45260.9	1190.09	44202	48636.7	49203.6	4
	0.0390625	86810.9	87656.6	88003.3	2352.07	94347.3	94052.1	92142.9	1904.61	27320.5	29281.3	28655.8	969.875	46486.1	45877	46038.6	5
	0.0195312	84913.3	83327.3	84201.1	2248.99	91367.4	97331.9	97175	1977.23	31279.7	32797.7	32247.2	794.173	38593.5	41076.8	40952.6	6
	0.00976562	76824	76849.7	75718.2	2148.25	88068.9	93660.9	91592.3	1874.16	36049.4	37274.6	36862.3	911.308	32992.2	33121	33174.9	7
	0 inh	74354.8	76308.6	75263.7	1759.36	88771.7	101026	97690.4	1740.62	34875.7	35077.2	34238.5	887.881	36874	39612.6	38834.8	8
~End
Original Filename: Kinase-Glo802124_Sil_Pred3; Date Last Saved: 8/21/2024 5:31:58 PM
